# Supplementary material for: EZHIP in Pediatric Brain Tumors: From Epigenetic Mimicry to Therapeutic Vulnerabilities
Source: Int J Mol Sci. 2026 Jan 18;27(2):963. doi: 10.3390/ijms27020963 (PMC12842176; doi:10.3390/ijms27020963)
Supplement: Supplementary file 1 [file ijms-27-00963-s001.zip]

Archive with 1 entries (1 files):
- ijms-4043237-supplementary.pdf
